# Supplementary material for: Direct and up-close views of plant cell walls show a leading role for lignin-modifying enzymes on ensuing xylanases
Source: Biotechnol Biofuels. 2014 Dec 31;7:496. doi: 10.1186/s13068-014-0176-9 (PMC4297432; doi:10.1186/s13068-014-0176-9)
Supplement: Additional file 3: Figure S2. — STXM ratio images showing lignin to polysaccharides (as in Figure 1C) for untreated aspen (A), and for aspen treated with cellulase alone (B), laccase alone (C), xylanase alone (D), laccase followed by xylanase (E) and laccase co-incubated with xylanase (F). [file 13068_2014_176_MOESM3_ESM.zip]

Archive with 3 entries (2 files):
- FigureS2.tiff
- __MACOSX/
- __MACOSX/._FigureS2.tiff
