# Supplementary material for: Direct and up-close views of plant cell walls show a leading role for lignin-modifying enzymes on ensuing xylanases
Source: Biotechnol Biofuels. 2014 Dec 31;7:496. doi: 10.1186/s13068-014-0176-9 (PMC4297432; doi:10.1186/s13068-014-0176-9)
Supplement: Additional file 4: Figure S3. — STXM images showing lignin maps at 287.1 eV divided by polysaccharide maps at 289.3 eV for aspen treated with varying doses of xylanase and laccase for 1, 5, and 10 days. Images were prepared in the same way as Figure 1C. All images use the same colour scale, with warmer colours indicating more lignin-rich regions and cooler colours indicating more polysaccharide-rich regions. [file 13068_2014_176_MOESM4_ESM.zip]

Archive with 3 entries (2 files):
- FigureS3.tiff
- __MACOSX/
- __MACOSX/._FigureS3.tiff
