# Supplementary material for: Direct and up-close views of plant cell walls show a leading role for lignin-modifying enzymes on ensuing xylanases
Source: Biotechnol Biofuels. 2014 Dec 31;7:496. doi: 10.1186/s13068-014-0176-9 (PMC4297432; doi:10.1186/s13068-014-0176-9)
Supplement: Additional file 5: Figure S4. — Results of PCA-cluster analysis of STXM maps for samples treated with various doses of xylanase and laccase mixtures and ABTS for 1 day (top), 5 days (middle) and 10 days (bottom). Control samples were treated with ABTS only. The same colours within each image represent areas with the same chemistry. However, the colours between different images do not necessarily imply the same chemistry. [file 13068_2014_176_MOESM5_ESM.zip]

Archive with 3 entries (2 files):
- FigureS4.tiff
- __MACOSX/
- __MACOSX/._FigureS4.tiff
