# Supplementary material for: Direct and up-close views of plant cell walls show a leading role for lignin-modifying enzymes on ensuing xylanases
Source: Biotechnol Biofuels. 2014 Dec 31;7:496. doi: 10.1186/s13068-014-0176-9 (PMC4297432; doi:10.1186/s13068-014-0176-9)
Supplement: Additional file 6: Figure S5. — Clusters within STXM maps showing S1/S3 layers (top, green) and S2 layers (bottom, yellow) for samples treated with high doses of xylanase (9X:1 L) for different periods of time (left: 1 day, middle: 5 days, right: 10 days). [file 13068_2014_176_MOESM6_ESM.zip]

Archive with 3 entries (2 files):
- FigureS5.tiff
- __MACOSX/
- __MACOSX/._FigureS5.tiff
