# Supplementary material for: Direct and up-close views of plant cell walls show a leading role for lignin-modifying enzymes on ensuing xylanases
Source: Biotechnol Biofuels. 2014 Dec 31;7:496. doi: 10.1186/s13068-014-0176-9 (PMC4297432; doi:10.1186/s13068-014-0176-9)
Supplement: Additional file 8: Figure S7. — MCR analysis of ToF-SIMS spectra showing scores (A, C, E, G, I) on the five component spectra (B, D, F, H, J). Component 1 (A, B) describes the ABTS mediator. Component 2 describes poly (dimethyl siloxane) (PDMS) contamination. Component 3 describes Na, protein, and lignin-rich wood. Component 4 describes the tape used to support the powdered wood. Component 5 describes lignin-depleted wood. [file 13068_2014_176_MOESM8_ESM.zip]

Archive with 3 entries (2 files):
- FigureS7.tiff
- __MACOSX/
- __MACOSX/._FigureS7.tiff
