# Supplementary material for: Direct and up-close views of plant cell walls show a leading role for lignin-modifying enzymes on ensuing xylanases
Source: Biotechnol Biofuels. 2014 Dec 31;7:496. doi: 10.1186/s13068-014-0176-9 (PMC4297432; doi:10.1186/s13068-014-0176-9)
Supplement: Additional file 10: Table S2. — Peak assignments to xylose, selected xylo-oligosaccharides, and ABTS in reaction supernatants. Laccase and xylanase activity in reactions containing wood samples was evaluated by analysing reaction supernatants by mass spectrometry. Briefly, 10 μL of supernatant were injected into a Q-Exactive mass spectrometer (Thermo Scientific) and direct infusion mass spectra were collected in positive mode. Ions were collected in the range of 100-1000 m/z range at resolution 70,000. Spectral analyses were performed using Xcalibur 2.2 and SIEVE packages from Thermo Scientific. Calculated masses are shown for ABTS, xylose, and possible xylo-oligosaccharides released from xylanase treatment of acetylated glucuronoxylan; potential adducts are also indicated. Peak (m/z) values for xylose, xylobiose, and xylotriose were experimentally determined, as were potential interferences from laccase and xylanase samples. Empty cells indicate m/z values not detected in the direct infusion mass spectra. [file 13068_2014_176_MOESM10_ESM.xlsx]

## Sheet: Table S2
Table S2: Peak Assignments to Xylose, Selected Xylo-oligosaccharides, and ABTS in Reaction Supernatants
(Note: Empty cells mean not detected)
Calculated Masses		References						Potential Interferences from Enzyme Samples					Solubilized products from treatment of wood samples with ABTS alone								Solubilized products from treatment of wood samples with 9 laccase to 1 xylanase								Solubilized products from treatment of wood samples with 1 laccase to 1 xylanase								Solubilized products from treatment of wood samples with 1 laccase to 9 xylanase
(positive ion mode)		Xylose (0.5 mM)		Xylobiose (0.5 mM)		Xylotriose (0.5 mM)		Laccase			Xylanase		ABTS only - Day 1			ABTS only - Day 3			ABTS only - Day 10		9L to 1 X - Day 1			9L to 1 X - Day 3			9L to 1 X - Day 10		1L to 1 X - Day 1			1L to 1 X - Day 3			1L to 1 X - Day 10		1L to 9X - Day 1			1L to 9X - Day 3			1L to 9X - Day 10
XYLOSE		Actual Mass	Intensity	Actual Mass	Intensity	Actual Mass	Intensity	Actual Mass	Intensity		Actual Mass	Intensity	Actual Mass	Intensity		Actual Mass	Intensity		Actual Mass	Intensity	Actual Mass	Intensity		Actual Mass	Intensity		Actual Mass	Intensity	Actual Mass	Intensity		Actual Mass	Intensity		Actual Mass	Intensity	Actual Mass	Intensity		Actual Mass	Intensity		Actual Mass	Intensity
Exact Mass	150.13
H	151.13	151.0729/ 151.1117	1219844.8/ 2849820.8	151.112	2.80115e+06	151.112	5.20231e+06	151.112	8593904				151.111	411868		151.112	2.07174e+06		151.112	2.22067e+06	151.111	407932		151.112	4.84143e+06				151.111	997430							151.111	620665
Na	173.12	173.0421/ 173.0783/ 173.0936	267059216/ 1062065.1/ 1090329.8	173.0421/ 173.0575/ 173.0785	8731233/ 3252333.5/ 3329402.5			173.117	1.10698e+06		173.058	89852040				173.081	521172		173.081	634527	173.116	113867		173.117	1.13358e+06		173.092	1.32534e+06	173.116	273665
K	189.228	189.016/ 189.037/ 189.1273	2289125.8/ 1811138.5/ 1305019			189.127	2.28279e+06	189.127	1.37718e+06				189.086	214172					173.117	516971	189.126	55287.1		189.127	1.18666e+06				189.126	145353		189.123	2.08833e+06		189.123	1.18258e+06
ABTS adduct	665.75
Dimer + Na	323.25	323.095	29164798
XYLOBIOSE
Exact Mass	282.24
H	283.24												305.096	471692																		305.098	9669151		305.098	3.89496e+06	305.096	719846		305.098	1.60551e+06		305.098	1454101
Na	305.23			305.084	1516574464						305.085	3127704	305.132	253325		305.251	982127															305.134	5526120		305.134	1.89018e+06				305.134	1.13439e+06		305.134	847088
K	321.338			321.058	87852576																											321.129	1.93079e+06		321.129	961132
ABTS adduct	797.86
Dimer + Na	587.47			587.179	505433824
XYLOTRIOSE
Exact Mass	414.4
H	415.4
Na	437.39					437.127	126360928																																				457.308	400.1
K	453.498					453.101	3.43593e+06									453.343	1220957		453.343	320758
ABTS adduct	930.02					453.122	1.48177e+06
Dimer + Na	851.79					851.264	27198768
X2-Ac
Exact Mass	324.24
H	325.24																																		325.199	92765.9
Na	347.23
K	363.338
ABTS adduct	839.86
Dimer + Na	671.47
X3-Ac
Exact Mass	456.4																																		456.316	287384
H	457.4																																										457.32	36514.4
Na	479.39
K	495.498
ABTS adduct	972.02
Dimer + Na	935.79
MeGlcA-X2
Exact Mass	472.24
H	473.24
Na	495.23
K	511.338
ABTS adduct	987.86
Dimer + Na	967.47
MeGlcA-X2-Ac
Exact Mass	514.24
H	515.24
Na	537.23												538	481829		537.164	869492																							537.343	63395.1
K	553.338
ABTS adduct	1029.86
Dimer + Na	1051.47
MeGlcA-X3
Exact Mass	604.4
H	605.4																																		605.4042/ 605.4251	115970.8/1717.3				605.393	383577		605.393	302662
Na	627.39																																		627.4	175423				605.404	74274.4
K	643.498																																							627.418	88353.4
ABTS adduct	1120.02
Dimer + Na	1231.79
MeGlcA-X3-Ac
Exact Mass	646
H	647
Na	668.99																																										668.98	91928.2
K	685.098
ABTS adduct	1161.62
Dimer + Na	1314.99
MeGlcA-X3-Ac2
Exact Mass	688.2
H	689.2																																				689.484	779681
Na	711.19																																				711.465	467775
K	727.298																																				727.195	85198.1		727.19	180954
ABTS adduct	1203.82
Dimer + Na	1399.39
ABTS
Exact Mass	514.62
H	515.62												515.015	58974988		515.018	159253232		515.018	30471582																	515.015	6.31805e+06		515.018	10744791		515.018	9702269
Na	537.61
K	553.718
Abbreviations:
X2	xylobiose
X3	xylotriose
Ac	acetyl group
MeGlcA	methyl glucuronic acid
L	laccase
X	xylanase
